# Supplementary material for: Cerebrospinal fluid proteomics reveals the innate immunity and blood-brain barrier dysregulation in a patient with multidrug-resistant Acinetobacter baumannii ventriculitis treated with intrathecal and intravenous polymyxin B
Source: Heliyon. 2024 Dec 7;10(24):e40893. doi: 10.1016/j.heliyon.2024.e40893 (PMC11699078; doi:10.1016/j.heliyon.2024.e40893)
Supplement: Multimedia component 2 [file mmc2.xlsx]

## Sheet: Table S1
Table S1. Reactome pathways enriched by 2,677 CSF proteins (FDR<0.01).
geneSet	description	link	size	overlap	expect	enrichmentRatio	pValue	FDR
R-HSA-168256	Immune system	http://reactome.org/PathwayBrowser/#/R-HSA-168256	1997	703	372.983	1.88481	0	0
R-HSA-1643685	Disease	http://reactome.org/PathwayBrowser/#/R-HSA-1643685	1054	309	196.857	1.56967	0	0
R-HSA-168249	Innate immune system	http://reactome.org/PathwayBrowser/#/R-HSA-168249	1053	500	196.67	2.54232	0	0
R-HSA-1280215	Cytokine signaling in immune system	http://reactome.org/PathwayBrowser/#/R-HSA-1280215	688	230	128.499	1.7899	0	0
R-HSA-5653656	Vesicle-mediated transport	http://reactome.org/PathwayBrowser/#/R-HSA-5653656	667	219	124.577	1.75795	0	0
R-HSA-109582	Hemostasis	http://reactome.org/PathwayBrowser/#/R-HSA-109582	620	216	115.798	1.86531	0	0
R-HSA-422475	Axon guidance	http://reactome.org/PathwayBrowser/#/R-HSA-422475	551	224	102.911	2.17664	0	0
R-HSA-6798695	Neutrophil degranulation	http://reactome.org/PathwayBrowser/#/R-HSA-6798695	479	319	89.4636	3.5657	0	0
R-HSA-449147	Signaling by interleukins	http://reactome.org/PathwayBrowser/#/R-HSA-449147	462	168	86.2884	1.94696	0	0
R-HSA-5663205	Infectious disease	http://reactome.org/PathwayBrowser/#/R-HSA-5663205	382	161	71.3467	2.25659	0	0
R-HSA-71291	Metabolism of amino acids and derivatives	http://reactome.org/PathwayBrowser/#/R-HSA-71291	370	137	69.1055	1.98248	0	0
R-HSA-1474244	Extracellular matrix organization	http://reactome.org/PathwayBrowser/#/R-HSA-1474244	301	142	56.2182	2.52587	0	0
R-HSA-76002	Platelet activation, signaling and aggregation	http://reactome.org/PathwayBrowser/#/R-HSA-76002	262	126	48.9341	2.57489	0	0
R-HSA-376176	Signaling by ROBO receptors	http://reactome.org/PathwayBrowser/#/R-HSA-376176	218	110	40.7162	2.70163	0	0
R-HSA-5357801	Programmed cell death	http://reactome.org/PathwayBrowser/#/R-HSA-5357801	172	91	32.1247	2.83271	0	0
R-HSA-9010553	Regulation of expression of SLITs and ROBOs	http://reactome.org/PathwayBrowser/#/R-HSA-9010553	171	96	31.9379	3.00583	0	0
R-HSA-109581	Apoptosis	http://reactome.org/PathwayBrowser/#/R-HSA-109581	169	91	31.5644	2.883	0	0
R-HSA-1474228	Degradation of the extracellular matrix	http://reactome.org/PathwayBrowser/#/R-HSA-1474228	140	70	26.148	2.67707	0	0
R-HSA-76005	Response to elevated platelet cytosolic Ca2+	http://reactome.org/PathwayBrowser/#/R-HSA-76005	134	83	25.0274	3.31637	0	0
R-HSA-114608	Platelet degranulation	http://reactome.org/PathwayBrowser/#/R-HSA-114608	129	81	24.0935	3.3619	0	0
R-HSA-162909	Host Interactions of HIV factors	http://reactome.org/PathwayBrowser/#/R-HSA-162909	128	77	23.9068	3.22085	0	0
R-HSA-381426	Regulation of Insulin-like Growth Factor (IGF) transport and uptake by Insulin-like Growth Factor Binding Proteins (IGFBPs)	http://reactome.org/PathwayBrowser/#/R-HSA-381426	125	83	23.3464	3.55515	0	0
R-HSA-202403	TCR signaling	http://reactome.org/PathwayBrowser/#/R-HSA-202403	119	63	22.2258	2.83454	0	0
R-HSA-72613	Eukaryotic Translation Initiation	http://reactome.org/PathwayBrowser/#/R-HSA-72613	119	67	22.2258	3.01451	0	0
R-HSA-72737	Cap-dependent Translation Initiation	http://reactome.org/PathwayBrowser/#/R-HSA-72737	119	67	22.2258	3.01451	0	0
R-HSA-983705	Signaling by the B Cell Receptor (BCR)	http://reactome.org/PathwayBrowser/#/R-HSA-983705	112	63	20.9184	3.0117	0	0
R-HSA-72706	GTP hydrolysis and joining of the 60S ribosomal subunit	http://reactome.org/PathwayBrowser/#/R-HSA-72706	112	65	20.9184	3.10731	0	0
R-HSA-156827	L13a-mediated translational silencing of Ceruloplasmin expression	http://reactome.org/PathwayBrowser/#/R-HSA-156827	111	65	20.7316	3.1353	0	0
R-HSA-8957275	Post-translational protein phosphorylation	http://reactome.org/PathwayBrowser/#/R-HSA-8957275	108	74	20.1713	3.66857	0	0
R-HSA-9020702	Interleukin-1 signaling	http://reactome.org/PathwayBrowser/#/R-HSA-9020702	103	59	19.2375	3.06693	0	0
R-HSA-5607764	CLEC7A (Dectin-1) signaling	http://reactome.org/PathwayBrowser/#/R-HSA-5607764	101	58	18.8639	3.07465	0	0
R-HSA-1236975	Antigen processing-Cross presentation	http://reactome.org/PathwayBrowser/#/R-HSA-1236975	99	65	18.4904	3.51534	0	0
R-HSA-4086400	PCP/CE pathway	http://reactome.org/PathwayBrowser/#/R-HSA-4086400	92	57	17.183	3.31724	0	0
R-HSA-5687128	MAPK6/MAPK4 signaling	http://reactome.org/PathwayBrowser/#/R-HSA-5687128	89	52	16.6227	3.12826	0	0
R-HSA-450531	Regulation of mRNA stability by proteins that bind AU-rich elements	http://reactome.org/PathwayBrowser/#/R-HSA-450531	88	59	16.4359	3.5897	0	0
R-HSA-351202	Metabolism of polyamines	http://reactome.org/PathwayBrowser/#/R-HSA-351202	86	52	16.0624	3.23738	0	0
R-HSA-1168372	Downstream signaling events of B Cell Receptor (BCR)	http://reactome.org/PathwayBrowser/#/R-HSA-1168372	83	52	15.502	3.3544	0	0
R-HSA-1236974	ER-Phagosome pathway	http://reactome.org/PathwayBrowser/#/R-HSA-1236974	83	57	15.502	3.67694	0	0
R-HSA-195253	Degradation of beta-catenin by the destruction complex	http://reactome.org/PathwayBrowser/#/R-HSA-195253	82	50	15.3153	3.26472	0	0
R-HSA-2871837	FCERI mediated NF-kB activation	http://reactome.org/PathwayBrowser/#/R-HSA-2871837	82	52	15.3153	3.39531	0	0
R-HSA-8852276	The role of GTSE1 in G2/M progression after G2 checkpoint	http://reactome.org/PathwayBrowser/#/R-HSA-8852276	75	49	14.0079	3.49803	0	0
R-HSA-8939902	Regulation of RUNX2 expression and activity	http://reactome.org/PathwayBrowser/#/R-HSA-8939902	73	47	13.6343	3.44718	0	0
R-HSA-5658442	Regulation of RAS by GAPs	http://reactome.org/PathwayBrowser/#/R-HSA-5658442	68	45	12.7005	3.54318	0	0
R-HSA-1169091	Activation of NF-kappaB in B cells	http://reactome.org/PathwayBrowser/#/R-HSA-1169091	67	47	12.5137	3.75589	0	0
R-HSA-174154	APC/C:Cdc20 mediated degradation of Securin	http://reactome.org/PathwayBrowser/#/R-HSA-174154	67	44	12.5137	3.51615	0	0
R-HSA-1234176	Oxygen-dependent proline hydroxylation of Hypoxia-inducible Factor Alpha	http://reactome.org/PathwayBrowser/#/R-HSA-1234176	66	46	12.3269	3.73167	0	0
R-HSA-5358346	Hedgehog ligand biogenesis	http://reactome.org/PathwayBrowser/#/R-HSA-5358346	65	46	12.1401	3.78908	0	0
R-HSA-4608870	Asymmetric localization of PCP proteins	http://reactome.org/PathwayBrowser/#/R-HSA-4608870	64	43	11.9534	3.59731	0	0
R-HSA-174084	Autodegradation of Cdh1 by Cdh1:APC/C	http://reactome.org/PathwayBrowser/#/R-HSA-174084	63	43	11.7666	3.65441	0	0
R-HSA-5678895	Defective CFTR causes cystic fibrosis	http://reactome.org/PathwayBrowser/#/R-HSA-5678895	61	45	11.3931	3.94977	0	0
R-HSA-187577	SCF(Skp2)-mediated degradation of p27/p21	http://reactome.org/PathwayBrowser/#/R-HSA-187577	60	44	11.2063	3.92637	0	0
R-HSA-5607761	Dectin-1 mediated noncanonical NF-kB signaling	http://reactome.org/PathwayBrowser/#/R-HSA-5607761	60	46	11.2063	4.10484	0	0
R-HSA-5610780	Degradation of GLI1 by the proteasome	http://reactome.org/PathwayBrowser/#/R-HSA-5610780	60	46	11.2063	4.10484	0	0
R-HSA-5610783	Degradation of GLI2 by the proteasome	http://reactome.org/PathwayBrowser/#/R-HSA-5610783	60	46	11.2063	4.10484	0	0
R-HSA-5610785	GLI3 is processed to GLI3R by the proteasome	http://reactome.org/PathwayBrowser/#/R-HSA-5610785	60	46	11.2063	4.10484	0	0
R-HSA-5387390	Hh mutants abrogate ligand secretion	http://reactome.org/PathwayBrowser/#/R-HSA-5387390	59	44	11.0195	3.99291	0	0
R-HSA-5676590	NIK-->noncanonical NF-kB signaling	http://reactome.org/PathwayBrowser/#/R-HSA-5676590	59	46	11.0195	4.17441	0	0
R-HSA-68827	CDT1 association with the CDC6:ORC:origin complex	http://reactome.org/PathwayBrowser/#/R-HSA-68827	59	43	11.0195	3.90217	0	0
R-HSA-166658	Complement cascade	http://reactome.org/PathwayBrowser/#/R-HSA-166658	58	46	10.8327	4.24638	0	0
R-HSA-4641258	Degradation of DVL	http://reactome.org/PathwayBrowser/#/R-HSA-4641258	57	44	10.646	4.13302	0	0
R-HSA-69541	Stabilization of p53	http://reactome.org/PathwayBrowser/#/R-HSA-69541	57	43	10.646	4.03908	0	0
R-HSA-450408	AUF1 (hnRNP D0) binds and destabilizes mRNA	http://reactome.org/PathwayBrowser/#/R-HSA-450408	56	49	10.4592	4.68487	0	0
R-HSA-5362768	Hh mutants that don't undergo autocatalytic processing are degraded by ERAD	http://reactome.org/PathwayBrowser/#/R-HSA-5362768	56	44	10.4592	4.20682	0	0
R-HSA-174113	SCF-beta-TrCP mediated degradation of Emi1	http://reactome.org/PathwayBrowser/#/R-HSA-174113	55	45	10.2724	4.38066	0	0
R-HSA-4641257	Degradation of AXIN	http://reactome.org/PathwayBrowser/#/R-HSA-4641257	55	43	10.2724	4.18596	0	0
R-HSA-8941858	Regulation of RUNX3 expression and activity	http://reactome.org/PathwayBrowser/#/R-HSA-8941858	55	43	10.2724	4.18596	0	0
R-HSA-180585	Vif-mediated degradation of APOBEC3G	http://reactome.org/PathwayBrowser/#/R-HSA-180585	54	45	10.0857	4.46178	0	0
R-HSA-8854050	FBXL7 down-regulates AURKA during mitotic entry and in early mitosis	http://reactome.org/PathwayBrowser/#/R-HSA-8854050	54	45	10.0857	4.46178	0	0
R-HSA-9604323	Negative regulation of NOTCH4 signaling	http://reactome.org/PathwayBrowser/#/R-HSA-9604323	54	45	10.0857	4.46178	0	0
R-HSA-169911	Regulation of Apoptosis	http://reactome.org/PathwayBrowser/#/R-HSA-169911	53	45	9.89889	4.54596	0	0
R-HSA-69601	Ubiquitin Mediated Degradation of Phosphorylated Cdc25A	http://reactome.org/PathwayBrowser/#/R-HSA-69601	53	43	9.89889	4.34392	0	0
R-HSA-69610	p53-Independent DNA Damage Response	http://reactome.org/PathwayBrowser/#/R-HSA-69610	53	43	9.89889	4.34392	0	0
R-HSA-69613	p53-Independent G1/S DNA damage checkpoint	http://reactome.org/PathwayBrowser/#/R-HSA-69613	53	43	9.89889	4.34392	0	0
R-HSA-69229	Ubiquitin-dependent degradation of Cyclin D1	http://reactome.org/PathwayBrowser/#/R-HSA-69229	52	43	9.71212	4.42746	0	0
R-HSA-75815	Ubiquitin-dependent degradation of Cyclin D	http://reactome.org/PathwayBrowser/#/R-HSA-75815	52	43	9.71212	4.42746	0	0
R-HSA-180534	Vpu mediated degradation of CD4	http://reactome.org/PathwayBrowser/#/R-HSA-180534	52	44	9.71212	4.53042	0	0
R-HSA-349425	Autodegradation of the E3 ubiquitin ligase COP1	http://reactome.org/PathwayBrowser/#/R-HSA-349425	52	43	9.71212	4.42746	0	0
R-HSA-350562	Regulation of ornithine decarboxylase (ODC)	http://reactome.org/PathwayBrowser/#/R-HSA-350562	51	43	9.52535	4.51427	0	0
R-HSA-1236978	Cross-presentation of soluble exogenous antigens (endosomes)	http://reactome.org/PathwayBrowser/#/R-HSA-1236978	50	44	9.33858	4.71164	0	0
R-HSA-211733	Regulation of activated PAK-2p34 by proteasome mediated degradation	http://reactome.org/PathwayBrowser/#/R-HSA-211733	50	44	9.33858	4.71164	0	0
R-HSA-977606	Regulation of Complement cascade	http://reactome.org/PathwayBrowser/#/R-HSA-977606	47	39	8.77826	4.44279	0	0
R-HSA-2173782	Binding and Uptake of Ligands by Scavenger Receptors	http://reactome.org/PathwayBrowser/#/R-HSA-2173782	42	34	7.8444	4.3343	0	0
R-HSA-72689	Formation of a pool of free 40S subunits	http://reactome.org/PathwayBrowser/#/R-HSA-72689	101	56	18.8639	2.96863	1.11e-16	2.23e-15
R-HSA-68949	Orc1 removal from chromatin	http://reactome.org/PathwayBrowser/#/R-HSA-68949	71	45	13.2608	3.39347	1.11e-16	2.23e-15
R-HSA-69563	p53-Dependent G1 DNA Damage Response	http://reactome.org/PathwayBrowser/#/R-HSA-69563	66	43	12.3269	3.4883	1.11e-16	2.23e-15
R-HSA-69580	p53-Dependent G1/S DNA damage checkpoint	http://reactome.org/PathwayBrowser/#/R-HSA-69580	66	43	12.3269	3.4883	1.11e-16	2.23e-15
R-HSA-2454202	Fc epsilon receptor (FCERI) signaling	http://reactome.org/PathwayBrowser/#/R-HSA-2454202	134	67	25.0274	2.67707	2.22e-16	4.36e-15
R-HSA-8948751	Regulation of PTEN stability and activity	http://reactome.org/PathwayBrowser/#/R-HSA-8948751	69	44	12.8872	3.41423	2.22e-16	4.36e-15
R-HSA-1234174	Regulation of Hypoxia-inducible Factor (HIF) by oxygen	http://reactome.org/PathwayBrowser/#/R-HSA-1234174	75	46	14.0079	3.28387	3.33e-16	6.39e-15
R-HSA-2262749	Cellular response to hypoxia	http://reactome.org/PathwayBrowser/#/R-HSA-2262749	75	46	14.0079	3.28387	3.33e-16	6.39e-15
R-HSA-5619084	ABC transporter disorders	http://reactome.org/PathwayBrowser/#/R-HSA-5619084	76	46	14.1946	3.24066	6.66e-16	1.21e-14
R-HSA-69615	G1/S DNA Damage Checkpoints	http://reactome.org/PathwayBrowser/#/R-HSA-69615	68	43	12.7005	3.3857	6.66e-16	1.21e-14
R-HSA-68867	Assembly of the pre-replicative complex	http://reactome.org/PathwayBrowser/#/R-HSA-68867	68	43	12.7005	3.3857	6.66e-16	1.21e-14
R-HSA-72649	Translation initiation complex formation	http://reactome.org/PathwayBrowser/#/R-HSA-72649	58	39	10.8327	3.60019	6.66e-16	1.21e-14
R-HSA-72702	Ribosomal scanning and start codon recognition	http://reactome.org/PathwayBrowser/#/R-HSA-72702	58	39	10.8327	3.60019	6.66e-16	1.21e-14
R-HSA-9013694	Signaling by NOTCH4	http://reactome.org/PathwayBrowser/#/R-HSA-9013694	82	48	15.3153	3.13413	1.11e-15	2e-14
R-HSA-72662	Activation of the mRNA upon binding of the cap-binding complex and eIFs, and subsequent binding to 43S	http://reactome.org/PathwayBrowser/#/R-HSA-72662	59	39	11.0195	3.53917	1.55e-15	2.77e-14
R-HSA-446652	Interleukin-1 family signaling	http://reactome.org/PathwayBrowser/#/R-HSA-446652	139	67	25.9612	2.58077	1.78e-15	3.04e-14
R-HSA-69017	CDK-mediated phosphorylation and removal of Cdc6	http://reactome.org/PathwayBrowser/#/R-HSA-69017	72	44	13.4476	3.27197	1.78e-15	3.04e-14
R-HSA-174178	APC/C:Cdh1 mediated degradation of Cdc20 and other APC/C:Cdh1 targeted proteins in late mitosis/early G1	http://reactome.org/PathwayBrowser/#/R-HSA-174178	72	44	13.4476	3.27197	1.78e-15	3.04e-14
R-HSA-174184	Cdc20:Phospho-APC/C mediated degradation of Cyclin A	http://reactome.org/PathwayBrowser/#/R-HSA-174184	72	44	13.4476	3.27197	1.78e-15	3.04e-14
R-HSA-2408522	Selenoamino acid metabolism	http://reactome.org/PathwayBrowser/#/R-HSA-2408522	118	60	22.039	2.72244	2.22e-15	3.76e-14
R-HSA-1280218	Adaptive Immune System	http://reactome.org/PathwayBrowser/#/R-HSA-1280218	756	227	141.199	1.60766	2.89e-15	4.84e-14
R-HSA-202424	Downstream TCR signaling	http://reactome.org/PathwayBrowser/#/R-HSA-202424	98	53	18.3036	2.8956	3.44e-15	5.72e-14
R-HSA-179419	APC:Cdc20 mediated degradation of cell cycle proteins prior to satisfation of the cell cycle checkpoint	http://reactome.org/PathwayBrowser/#/R-HSA-179419	73	44	13.6343	3.22715	3.55e-15	5.85e-14
R-HSA-8950505	Gene and protein expression by JAK-STAT signaling after Interleukin-12 stimulation	http://reactome.org/PathwayBrowser/#/R-HSA-8950505	39	30	7.28409	4.11857	4.22e-15	6.88e-14
R-HSA-5621481	C-type lectin receptors (CLRs)	http://reactome.org/PathwayBrowser/#/R-HSA-5621481	142	67	26.5216	2.52625	6.66e-15	1.08e-13
R-HSA-216083	Integrin cell surface interactions	http://reactome.org/PathwayBrowser/#/R-HSA-216083	85	48	15.8756	3.02351	7.33e-15	1.17e-13
R-HSA-176408	Regulation of APC/C activators between G1/S and early anaphase	http://reactome.org/PathwayBrowser/#/R-HSA-176408	80	46	14.9417	3.07863	1.04e-14	1.65e-13
R-HSA-176409	APC/C:Cdc20 mediated degradation of mitotic proteins	http://reactome.org/PathwayBrowser/#/R-HSA-176409	75	44	14.0079	3.14109	1.45e-14	2.28e-13
R-HSA-597592	Post-translational protein modification	http://reactome.org/PathwayBrowser/#/R-HSA-597592	1425	374	266.149	1.40523	1.95e-14	3.04e-13
R-HSA-156842	Eukaryotic Translation Elongation	http://reactome.org/PathwayBrowser/#/R-HSA-156842	93	50	17.3698	2.87857	2.84e-14	4.35e-13
R-HSA-176814	Activation of APC/C and APC/C:Cdc20 mediated degradation of mitotic proteins	http://reactome.org/PathwayBrowser/#/R-HSA-176814	76	44	14.1946	3.09976	2.84e-14	4.35e-13
R-HSA-9006934	Signaling by Receptor Tyrosine Kinases	http://reactome.org/PathwayBrowser/#/R-HSA-9006934	455	151	84.981	1.77687	3.09e-14	4.67e-13
R-HSA-5689603	UCH proteinases	http://reactome.org/PathwayBrowser/#/R-HSA-5689603	102	53	19.0507	2.78205	3.11e-14	4.67e-13
R-HSA-5632684	Hedgehog 'on' state	http://reactome.org/PathwayBrowser/#/R-HSA-5632684	85	47	15.8756	2.96052	4.11e-14	6.12e-13
R-HSA-2262752	Cellular responses to stress	http://reactome.org/PathwayBrowser/#/R-HSA-2262752	426	143	79.5647	1.79728	5.55e-14	8.2e-13
R-HSA-69202	Cyclin E associated events during G1/S transition	http://reactome.org/PathwayBrowser/#/R-HSA-69202	83	46	15.502	2.96735	6.85e-14	1e-12
R-HSA-3858494	Beta-catenin independent WNT signaling	http://reactome.org/PathwayBrowser/#/R-HSA-3858494	145	66	27.0819	2.43705	9.13e-14	1.33e-12
R-HSA-69656	Cyclin A:Cdk2-associated events at S phase entry	http://reactome.org/PathwayBrowser/#/R-HSA-69656	85	46	15.8756	2.89753	2.22e-13	3.17e-12
R-HSA-69002	DNA Replication Pre-Initiation	http://reactome.org/PathwayBrowser/#/R-HSA-69002	85	46	15.8756	2.89753	2.22e-13	3.17e-12
R-HSA-382556	ABC-family proteins mediated transport	http://reactome.org/PathwayBrowser/#/R-HSA-382556	103	52	19.2375	2.70306	2.45e-13	3.47e-12
R-HSA-71387	Metabolism of carbohydrates	http://reactome.org/PathwayBrowser/#/R-HSA-71387	275	102	51.3622	1.9859	2.79e-13	3.92e-12
R-HSA-447115	Interleukin-12 family signaling	http://reactome.org/PathwayBrowser/#/R-HSA-447115	58	36	10.8327	3.32326	3.32e-13	4.62e-12
R-HSA-162906	HIV Infection	http://reactome.org/PathwayBrowser/#/R-HSA-162906	232	90	43.331	2.07704	3.74e-13	5.18e-12
R-HSA-9020591	Interleukin-12 signaling	http://reactome.org/PathwayBrowser/#/R-HSA-9020591	48	32	8.96503	3.56942	3.79e-13	5.2e-12
R-HSA-5684996	MAPK1/MAPK3 signaling	http://reactome.org/PathwayBrowser/#/R-HSA-5684996	254	96	47.44	2.02361	3.86e-13	5.26e-12
R-HSA-174143	APC/C-mediated degradation of cell cycle proteins	http://reactome.org/PathwayBrowser/#/R-HSA-174143	86	46	16.0624	2.86384	3.92e-13	5.26e-12
R-HSA-453276	Regulation of mitotic cell cycle	http://reactome.org/PathwayBrowser/#/R-HSA-453276	86	46	16.0624	2.86384	3.92e-13	5.26e-12
R-HSA-156902	Peptide chain elongation	http://reactome.org/PathwayBrowser/#/R-HSA-156902	89	47	16.6227	2.82746	4.07e-13	5.41e-12
R-HSA-975956	Nonsense Mediated Decay (NMD) independent of the Exon Junction Complex (EJC)	http://reactome.org/PathwayBrowser/#/R-HSA-975956	95	49	17.7433	2.76161	4.2e-13	5.54e-12
R-HSA-140877	Formation of Fibrin Clot (Clotting Cascade)	http://reactome.org/PathwayBrowser/#/R-HSA-140877	39	28	7.28409	3.84399	6.55e-13	8.57e-12
R-HSA-72764	Eukaryotic Translation Termination	http://reactome.org/PathwayBrowser/#/R-HSA-72764	93	48	17.3698	2.76342	7.07e-13	9.18e-12
R-HSA-199991	Membrane Trafficking	http://reactome.org/PathwayBrowser/#/R-HSA-199991	628	188	117.293	1.60283	1.25e-12	1.61e-11
R-HSA-5683057	MAPK family signaling cascades	http://reactome.org/PathwayBrowser/#/R-HSA-5683057	293	105	54.7241	1.91872	1.55e-12	1.98e-11
R-HSA-8953897	Cellular responses to external stimuli	http://reactome.org/PathwayBrowser/#/R-HSA-8953897	503	157	93.9461	1.67117	2.84e-12	3.6e-11
R-HSA-168254	Influenza Infection	http://reactome.org/PathwayBrowser/#/R-HSA-168254	154	66	28.7628	2.29463	2.85e-12	3.6e-11
R-HSA-5668541	TNFR2 non-canonical NF-kB pathway	http://reactome.org/PathwayBrowser/#/R-HSA-5668541	102	50	19.0507	2.62458	2.98e-12	3.74e-11
R-HSA-69052	Switching of origins to a post-replicative state	http://reactome.org/PathwayBrowser/#/R-HSA-69052	90	46	16.8094	2.73656	3.35e-12	4.17e-11
R-HSA-927802	Nonsense-Mediated Decay (NMD)	http://reactome.org/PathwayBrowser/#/R-HSA-927802	115	54	21.4787	2.51412	3.58e-12	4.39e-11
R-HSA-975957	Nonsense Mediated Decay (NMD) enhanced by the Exon Junction Complex (EJC)	http://reactome.org/PathwayBrowser/#/R-HSA-975957	115	54	21.4787	2.51412	3.58e-12	4.39e-11
R-HSA-5673001	RAF/MAP kinase cascade	http://reactome.org/PathwayBrowser/#/R-HSA-5673001	248	92	46.3193	1.98621	4.17e-12	5.07e-11
R-HSA-72695	Formation of the ternary complex, and subsequently, the 43S complex	http://reactome.org/PathwayBrowser/#/R-HSA-72695	51	32	9.52535	3.35946	4.52e-12	5.46e-11
R-HSA-3000178	ECM proteoglycans	http://reactome.org/PathwayBrowser/#/R-HSA-3000178	76	41	14.1946	2.88841	5.16e-12	6.19e-11
R-HSA-192823	Viral mRNA Translation	http://reactome.org/PathwayBrowser/#/R-HSA-192823	89	45	16.6227	2.70715	9.37e-12	1.12e-10
R-HSA-8953854	Metabolism of RNA	http://reactome.org/PathwayBrowser/#/R-HSA-8953854	673	195	125.697	1.55135	1.24e-11	1.47e-10
R-HSA-8878159	Transcriptional regulation by RUNX3	http://reactome.org/PathwayBrowser/#/R-HSA-8878159	96	47	17.9301	2.6213	1.42e-11	1.67e-10
R-HSA-2408557	Selenocysteine synthesis	http://reactome.org/PathwayBrowser/#/R-HSA-2408557	93	46	17.3698	2.64828	1.49e-11	1.73e-10
R-HSA-72766	Translation	http://reactome.org/PathwayBrowser/#/R-HSA-72766	291	102	54.3505	1.87671	1.5e-11	1.74e-10
R-HSA-168255	Influenza Life Cycle	http://reactome.org/PathwayBrowser/#/R-HSA-168255	143	61	26.7083	2.28393	2.43e-11	2.8e-10
R-HSA-5610787	Hedgehog 'off' state	http://reactome.org/PathwayBrowser/#/R-HSA-5610787	111	51	20.7316	2.46001	3.92e-11	4.48e-10
R-HSA-8878166	Transcriptional regulation by RUNX2	http://reactome.org/PathwayBrowser/#/R-HSA-8878166	121	54	22.5994	2.38945	4.21e-11	4.79e-10
R-HSA-6807070	PTEN Regulation	http://reactome.org/PathwayBrowser/#/R-HSA-6807070	140	59	26.148	2.25639	9.34e-11	1.05e-09
R-HSA-8856828	Clathrin-mediated endocytosis	http://reactome.org/PathwayBrowser/#/R-HSA-8856828	140	59	26.148	2.25639	9.34e-11	1.05e-09
R-HSA-373760	L1CAM interactions	http://reactome.org/PathwayBrowser/#/R-HSA-373760	117	52	21.8523	2.37962	1.16e-10	1.3e-09
R-HSA-68882	Mitotic Anaphase	http://reactome.org/PathwayBrowser/#/R-HSA-68882	199	75	37.1675	2.01789	1.74e-10	1.93e-09
R-HSA-379716	Cytosolic tRNA aminoacylation	http://reactome.org/PathwayBrowser/#/R-HSA-379716	24	19	4.48252	4.23869	2.15e-10	2.37e-09
R-HSA-1799339	SRP-dependent cotranslational protein targeting to membrane	http://reactome.org/PathwayBrowser/#/R-HSA-1799339	112	50	20.9184	2.39024	2.18e-10	2.39e-09
R-HSA-2555396	Mitotic Metaphase and Anaphase	http://reactome.org/PathwayBrowser/#/R-HSA-2555396	200	75	37.3543	2.0078	2.29e-10	2.49e-09
R-HSA-75153	Apoptotic execution phase	http://reactome.org/PathwayBrowser/#/R-HSA-75153	52	30	9.71212	3.08892	4.15e-10	4.48e-09
R-HSA-1442490	Collagen degradation	http://reactome.org/PathwayBrowser/#/R-HSA-1442490	64	34	11.9534	2.84438	5.88e-10	6.31e-09
R-HSA-69275	G2/M Transition	http://reactome.org/PathwayBrowser/#/R-HSA-69275	194	72	36.2337	1.9871	8.97e-10	9.57e-09
R-HSA-166663	Initial triggering of complement	http://reactome.org/PathwayBrowser/#/R-HSA-166663	23	18	4.29575	4.19019	9.21e-10	9.76e-09
R-HSA-3000480	Scavenging by Class A Receptors	http://reactome.org/PathwayBrowser/#/R-HSA-3000480	19	16	3.54866	4.50875	1.14e-09	1.2e-08
R-HSA-453274	Mitotic G2-G2/M phases	http://reactome.org/PathwayBrowser/#/R-HSA-453274	196	72	36.6072	1.96683	1.51e-09	1.59e-08
R-HSA-5358351	Signaling by Hedgehog	http://reactome.org/PathwayBrowser/#/R-HSA-5358351	147	58	27.4554	2.11252	2.8e-09	2.92e-08
R-HSA-69239	Synthesis of DNA	http://reactome.org/PathwayBrowser/#/R-HSA-69239	119	50	22.2258	2.24964	2.85e-09	2.94e-08
R-HSA-2029482	Regulation of actin dynamics for phagocytic cup formation	http://reactome.org/PathwayBrowser/#/R-HSA-2029482	61	32	11.3931	2.80873	2.86e-09	2.94e-08
R-HSA-1266738	Developmental Biology	http://reactome.org/PathwayBrowser/#/R-HSA-1266738	1074	274	200.593	1.36595	3e-09	3.07e-08
R-HSA-2029480	Fcgamma receptor (FCGR) dependent phagocytosis	http://reactome.org/PathwayBrowser/#/R-HSA-2029480	86	40	16.0624	2.4903	3.2e-09	3.25e-08
R-HSA-140875	Common Pathway of Fibrin Clot Formation	http://reactome.org/PathwayBrowser/#/R-HSA-140875	22	17	4.10897	4.13729	3.9e-09	3.92e-08
R-HSA-140837	Intrinsic Pathway of Fibrin Clot Formation	http://reactome.org/PathwayBrowser/#/R-HSA-140837	22	17	4.10897	4.13729	3.9e-09	3.92e-08
R-HSA-69206	G1/S Transition	http://reactome.org/PathwayBrowser/#/R-HSA-69206	131	53	24.4671	2.16618	4.79e-09	4.78e-08
R-HSA-3299685	Detoxification of Reactive Oxygen Species	http://reactome.org/PathwayBrowser/#/R-HSA-3299685	37	23	6.91055	3.32825	6.26e-09	6.22e-08
R-HSA-168273	Influenza Viral RNA Transcription and Replication	http://reactome.org/PathwayBrowser/#/R-HSA-168273	133	53	24.8406	2.1336	8.97e-09	8.83e-08
R-HSA-2467813	Separation of Sister Chromatids	http://reactome.org/PathwayBrowser/#/R-HSA-2467813	188	68	35.113	1.9366	8.99e-09	8.83e-08
R-HSA-8939236	RUNX1 regulates transcription of genes involved in differentiation of HSCs	http://reactome.org/PathwayBrowser/#/R-HSA-8939236	130	52	24.2803	2.14165	1.06e-08	1.04e-07
R-HSA-5663202	Diseases of signal transduction	http://reactome.org/PathwayBrowser/#/R-HSA-5663202	378	115	70.5996	1.6289	1.36e-08	1.32e-07
R-HSA-2168880	Scavenging of heme from plasma	http://reactome.org/PathwayBrowser/#/R-HSA-2168880	13	12	2.42803	4.94228	1.89e-08	1.82e-07
R-HSA-199992	trans-Golgi Network Vesicle Budding	http://reactome.org/PathwayBrowser/#/R-HSA-199992	72	34	13.4476	2.52834	3e-08	2.86e-07
R-HSA-421837	Clathrin derived vesicle budding	http://reactome.org/PathwayBrowser/#/R-HSA-421837	72	34	13.4476	2.52834	3e-08	2.86e-07
R-HSA-1257604	PIP3 activates AKT signaling	http://reactome.org/PathwayBrowser/#/R-HSA-1257604	260	85	48.5606	1.75039	3.27e-08	3.1e-07
R-HSA-69306	DNA Replication	http://reactome.org/PathwayBrowser/#/R-HSA-69306	127	50	23.72	2.10793	3.74e-08	3.53e-07
R-HSA-948021	Transport to the Golgi and subsequent modification	http://reactome.org/PathwayBrowser/#/R-HSA-948021	183	65	34.1792	1.90174	4.27e-08	4.01e-07
R-HSA-69481	G2/M Checkpoints	http://reactome.org/PathwayBrowser/#/R-HSA-69481	168	61	31.3776	1.94406	4.42e-08	4.13e-07
R-HSA-8856825	Cargo recognition for clathrin-mediated endocytosis	http://reactome.org/PathwayBrowser/#/R-HSA-8856825	100	42	18.6772	2.24874	5.28e-08	4.91e-07
R-HSA-9006925	Intracellular signaling by second messengers	http://reactome.org/PathwayBrowser/#/R-HSA-9006925	293	92	54.7241	1.68116	7.8e-08	7.2e-07
R-HSA-453279	Mitotic G1-G1/S phases	http://reactome.org/PathwayBrowser/#/R-HSA-453279	149	55	27.829	1.97636	1.07e-07	9.83e-07
R-HSA-2682334	EPH-Ephrin signaling	http://reactome.org/PathwayBrowser/#/R-HSA-2682334	92	39	17.183	2.26969	1.17e-07	1.07e-06
R-HSA-6802948	Signaling by high-kinase activity BRAF mutants	http://reactome.org/PathwayBrowser/#/R-HSA-6802948	36	21	6.72378	3.12325	1.39e-07	1.26e-06
R-HSA-6806834	Signaling by MET	http://reactome.org/PathwayBrowser/#/R-HSA-6806834	79	35	14.755	2.37209	1.39e-07	1.26e-06
R-HSA-70171	Glycolysis	http://reactome.org/PathwayBrowser/#/R-HSA-70171	70	32	13.074	2.4476	1.96e-07	1.77e-06
R-HSA-5619115	Disorders of transmembrane transporters	http://reactome.org/PathwayBrowser/#/R-HSA-5619115	144	53	26.8951	1.97062	2.02e-07	1.81e-06
R-HSA-389957	Prefoldin mediated transfer of substrate to CCT/TriC	http://reactome.org/PathwayBrowser/#/R-HSA-389957	26	17	4.85606	3.50078	2.15e-07	1.91e-06
R-HSA-199977	ER to Golgi Anterograde Transport	http://reactome.org/PathwayBrowser/#/R-HSA-199977	152	55	28.3893	1.93735	2.3e-07	2.04e-06
R-HSA-15869	Metabolism of nucleotides	http://reactome.org/PathwayBrowser/#/R-HSA-15869	101	41	18.8639	2.17346	2.34e-07	2.06e-06
R-HSA-72163	mRNA Splicing - Major Pathway	http://reactome.org/PathwayBrowser/#/R-HSA-72163	183	63	34.1792	1.84323	2.53e-07	2.22e-06
R-HSA-2022090	Assembly of collagen fibrils and other multimeric structures	http://reactome.org/PathwayBrowser/#/R-HSA-2022090	61	29	11.3931	2.54541	2.58e-07	2.25e-06
R-HSA-5674135	MAP2K and MAPK activation	http://reactome.org/PathwayBrowser/#/R-HSA-5674135	40	22	7.47086	2.94477	2.91e-07	2.53e-06
R-HSA-1169410	Antiviral mechanism by IFN-stimulated genes	http://reactome.org/PathwayBrowser/#/R-HSA-1169410	78	34	14.5682	2.33385	3.37e-07	2.91e-06
R-HSA-446203	Asparagine N-linked glycosylation	http://reactome.org/PathwayBrowser/#/R-HSA-446203	302	92	56.405	1.63106	3.65e-07	3.14e-06
R-HSA-6807878	COPI-mediated anterograde transport	http://reactome.org/PathwayBrowser/#/R-HSA-6807878	99	40	18.4904	2.16329	3.8e-07	3.25e-06
R-HSA-913531	Interferon Signaling	http://reactome.org/PathwayBrowser/#/R-HSA-913531	197	66	36.794	1.79377	4.13e-07	3.52e-06
R-HSA-3000171	Non-integrin membrane-ECM interactions	http://reactome.org/PathwayBrowser/#/R-HSA-3000171	59	28	11.0195	2.54095	4.34e-07	3.68e-06
R-HSA-8875878	MET promotes cell motility	http://reactome.org/PathwayBrowser/#/R-HSA-8875878	41	22	7.65763	2.87295	5.18e-07	4.35e-06
R-HSA-1500931	Cell-Cell communication	http://reactome.org/PathwayBrowser/#/R-HSA-1500931	129	48	24.0935	1.99224	5.18e-07	4.35e-06
R-HSA-202733	Cell surface interactions at the vascular wall	http://reactome.org/PathwayBrowser/#/R-HSA-202733	137	50	25.5877	1.95406	5.98e-07	4.99e-06
R-HSA-70326	Glucose metabolism	http://reactome.org/PathwayBrowser/#/R-HSA-70326	90	37	16.8094	2.20114	6.18e-07	5.13e-06
R-HSA-6802952	Signaling by BRAF and RAF fusions	http://reactome.org/PathwayBrowser/#/R-HSA-6802952	60	28	11.2063	2.4986	6.7e-07	5.54e-06
R-HSA-69242	S Phase	http://reactome.org/PathwayBrowser/#/R-HSA-69242	161	56	30.0702	1.86231	7.96e-07	6.55e-06
R-HSA-186797	Signaling by PDGF	http://reactome.org/PathwayBrowser/#/R-HSA-186797	58	27	10.8327	2.49244	1.12e-06	9.21e-06
R-HSA-2132295	MHC class II antigen presentation	http://reactome.org/PathwayBrowser/#/R-HSA-2132295	121	45	22.5994	1.99121	1.19e-06	9.67e-06
R-HSA-157118	Signaling by NOTCH	http://reactome.org/PathwayBrowser/#/R-HSA-157118	235	74	43.8913	1.68598	1.29e-06	1.04e-05
R-HSA-72172	mRNA Splicing	http://reactome.org/PathwayBrowser/#/R-HSA-72172	191	63	35.6734	1.76602	1.38e-06	1.12e-05
R-HSA-166665	Terminal pathway of complement	http://reactome.org/PathwayBrowser/#/R-HSA-166665	8	8	1.49417	5.35413	1.46e-06	1.18e-05
R-HSA-6802946	Signaling by moderate kinase activity BRAF mutants	http://reactome.org/PathwayBrowser/#/R-HSA-6802946	40	21	7.47086	2.81092	1.51e-06	1.2e-05
R-HSA-6802955	Paradoxical activation of RAF signaling by kinase inactive BRAF	http://reactome.org/PathwayBrowser/#/R-HSA-6802955	40	21	7.47086	2.81092	1.51e-06	1.2e-05
R-HSA-432722	Golgi Associated Vesicle Biogenesis	http://reactome.org/PathwayBrowser/#/R-HSA-432722	56	26	10.4592	2.48585	1.89e-06	1.5e-05
R-HSA-1474290	Collagen formation	http://reactome.org/PathwayBrowser/#/R-HSA-1474290	90	36	16.8094	2.14165	1.91e-06	1.5e-05
R-HSA-166786	Creation of C4 and C2 activators	http://reactome.org/PathwayBrowser/#/R-HSA-166786	14	11	2.6148	4.20682	1.96e-06	1.54e-05
R-HSA-390450	Folding of actin by CCT/TriC	http://reactome.org/PathwayBrowser/#/R-HSA-390450	10	9	1.86772	4.81872	2.27e-06	1.77e-05
R-HSA-3371511	HSF1 activation	http://reactome.org/PathwayBrowser/#/R-HSA-3371511	12	10	2.24126	4.46178	2.31e-06	1.8e-05
R-HSA-111465	Apoptotic cleavage of cellular proteins	http://reactome.org/PathwayBrowser/#/R-HSA-111465	38	20	7.09732	2.81797	2.55e-06	1.97e-05
R-HSA-3560782	Diseases associated with glycosaminoglycan metabolism	http://reactome.org/PathwayBrowser/#/R-HSA-3560782	41	21	7.65763	2.74236	2.56e-06	1.97e-05
R-HSA-68886	M Phase	http://reactome.org/PathwayBrowser/#/R-HSA-68886	393	110	73.4012	1.49861	2.85e-06	2.19e-05
R-HSA-4420097	VEGFA-VEGFR2 Pathway	http://reactome.org/PathwayBrowser/#/R-HSA-4420097	99	38	18.4904	2.05512	3.28e-06	2.51e-05
R-HSA-1169408	ISG15 antiviral mechanism	http://reactome.org/PathwayBrowser/#/R-HSA-1169408	71	30	13.2608	2.26231	3.59e-06	2.73e-05
R-HSA-389958	Cooperation of Prefoldin and TriC/CCT in actin and tubulin folding	http://reactome.org/PathwayBrowser/#/R-HSA-389958	30	17	5.60315	3.03401	3.83e-06	2.9e-05
R-HSA-194138	Signaling by VEGF	http://reactome.org/PathwayBrowser/#/R-HSA-194138	107	40	19.9846	2.00155	3.95e-06	2.98e-05
R-HSA-437239	Recycling pathway of L1	http://reactome.org/PathwayBrowser/#/R-HSA-437239	45	22	8.40472	2.61758	4.02e-06	3.02e-05
R-HSA-5663213	RHO GTPases Activate WASPs and WAVEs	http://reactome.org/PathwayBrowser/#/R-HSA-5663213	36	19	6.72378	2.82579	4.32e-06	3.23e-05
R-HSA-983170	Antigen Presentation: Folding, assembly and peptide loading of class I MHC	http://reactome.org/PathwayBrowser/#/R-HSA-983170	25	15	4.66929	3.21248	5.47e-06	4.08e-05
R-HSA-71336	Pentose phosphate pathway	http://reactome.org/PathwayBrowser/#/R-HSA-71336	15	11	2.80157	3.92637	6.11e-06	4.53e-05
R-HSA-195721	Signaling by WNT	http://reactome.org/PathwayBrowser/#/R-HSA-195721	330	94	61.6346	1.52512	6.87e-06	5.07e-05
R-HSA-5689880	Ub-specific processing proteases	http://reactome.org/PathwayBrowser/#/R-HSA-5689880	220	68	41.0897	1.65491	6.99e-06	5.14e-05
R-HSA-3371497	HSP90 chaperone cycle for steroid hormone receptors (SHR)	http://reactome.org/PathwayBrowser/#/R-HSA-3371497	53	24	9.89889	2.42451	8.02e-06	5.87e-05
R-HSA-879415	Advanced glycosylation endproduct receptor signaling	http://reactome.org/PathwayBrowser/#/R-HSA-879415	13	10	2.42803	4.11857	8.33e-06	6.07e-05
R-HSA-983169	Class I MHC mediated antigen processing & presentation	http://reactome.org/PathwayBrowser/#/R-HSA-983169	371	103	69.2922	1.48646	8.67e-06	6.29e-05
R-HSA-72203	Processing of Capped Intron-Containing Pre-mRNA	http://reactome.org/PathwayBrowser/#/R-HSA-72203	243	73	45.3855	1.60844	1e-05	7.25e-05
R-HSA-446353	Cell-extracellular matrix interactions	http://reactome.org/PathwayBrowser/#/R-HSA-446353	18	12	3.36189	3.56942	1.06e-05	7.57e-05
R-HSA-8963898	Plasma lipoprotein assembly	http://reactome.org/PathwayBrowser/#/R-HSA-8963898	18	12	3.36189	3.56942	1.06e-05	7.57e-05
R-HSA-114604	GPVI-mediated activation cascade	http://reactome.org/PathwayBrowser/#/R-HSA-114604	35	18	6.537	2.75356	1.24e-05	8.87e-05
R-HSA-917937	Iron uptake and transport	http://reactome.org/PathwayBrowser/#/R-HSA-917937	58	25	10.8327	2.30782	1.51e-05	0.000108
R-HSA-8951664	Neddylation	http://reactome.org/PathwayBrowser/#/R-HSA-8951664	234	70	43.7045	1.60166	1.77e-05	0.000126
R-HSA-379724	tRNA Aminoacylation	http://reactome.org/PathwayBrowser/#/R-HSA-379724	42	20	7.8444	2.54959	1.81e-05	0.000128
R-HSA-8874081	MET activates PTK2 signaling	http://reactome.org/PathwayBrowser/#/R-HSA-8874081	30	16	5.60315	2.85554	2.09e-05	0.000147
R-HSA-375165	NCAM signaling for neurite out-growth	http://reactome.org/PathwayBrowser/#/R-HSA-375165	63	26	11.7666	2.20964	2.61e-05	0.000183
R-HSA-177929	Signaling by EGFR	http://reactome.org/PathwayBrowser/#/R-HSA-177929	43	20	8.03118	2.4903	2.8e-05	0.000195
R-HSA-1650814	Collagen biosynthesis and modifying enzymes	http://reactome.org/PathwayBrowser/#/R-HSA-1650814	67	27	12.5137	2.15764	3.07e-05	0.000213
R-HSA-173623	Classical antibody-mediated complement activation	http://reactome.org/PathwayBrowser/#/R-HSA-173623	6	6	1.12063	5.35413	4.22e-05	0.000292
R-HSA-8964058	HDL remodeling	http://reactome.org/PathwayBrowser/#/R-HSA-8964058	10	8	1.86772	4.28331	4.59e-05	0.000316
R-HSA-3928665	EPH-ephrin mediated repulsion of cells	http://reactome.org/PathwayBrowser/#/R-HSA-3928665	51	22	9.52535	2.30963	4.8e-05	0.000329
R-HSA-174577	Activation of C3 and C5	http://reactome.org/PathwayBrowser/#/R-HSA-174577	8	7	1.49417	4.68487	5.26e-05	0.000358
R-HSA-3656244	Defective B4GALT1 causes B4GALT1-CDG (CDG-2d)	http://reactome.org/PathwayBrowser/#/R-HSA-3656244	8	7	1.49417	4.68487	5.26e-05	0.000358
R-HSA-174824	Plasma lipoprotein assembly, remodeling, and clearance	http://reactome.org/PathwayBrowser/#/R-HSA-174824	69	27	12.8872	2.0951	5.67e-05	0.000384
R-HSA-5099900	WNT5A-dependent internalization of FZD4	http://reactome.org/PathwayBrowser/#/R-HSA-5099900	15	10	2.80157	3.56942	6.05e-05	0.000405
R-HSA-372708	p130Cas linkage to MAPK signaling for integrins	http://reactome.org/PathwayBrowser/#/R-HSA-372708	15	10	2.80157	3.56942	6.05e-05	0.000405
R-HSA-354194	GRB2:SOS provides linkage to MAPK signaling for Integrins	http://reactome.org/PathwayBrowser/#/R-HSA-354194	15	10	2.80157	3.56942	6.05e-05	0.000405
R-HSA-3371556	Cellular response to heat stress	http://reactome.org/PathwayBrowser/#/R-HSA-3371556	88	32	16.4359	1.94696	6.68e-05	0.000446
R-HSA-76009	Platelet Aggregation (Plug Formation)	http://reactome.org/PathwayBrowser/#/R-HSA-76009	39	18	7.28409	2.47114	7.96e-05	0.000529
R-HSA-5688426	Deubiquitination	http://reactome.org/PathwayBrowser/#/R-HSA-5688426	297	82	55.4711	1.47825	8.66e-05	0.000573
R-HSA-2022857	Keratan sulfate degradation	http://reactome.org/PathwayBrowser/#/R-HSA-2022857	13	9	2.42803	3.70671	9.38e-05	0.000607
R-HSA-140342	Apoptosis induced DNA fragmentation	http://reactome.org/PathwayBrowser/#/R-HSA-140342	13	9	2.42803	3.70671	9.38e-05	0.000607
R-HSA-211227	Activation of DNA fragmentation factor	http://reactome.org/PathwayBrowser/#/R-HSA-211227	13	9	2.42803	3.70671	9.38e-05	0.000607
R-HSA-2995383	Initiation of Nuclear Envelope Reformation	http://reactome.org/PathwayBrowser/#/R-HSA-2995383	13	9	2.42803	3.70671	9.38e-05	0.000607
R-HSA-2995410	Nuclear Envelope Reassembly	http://reactome.org/PathwayBrowser/#/R-HSA-2995410	13	9	2.42803	3.70671	9.38e-05	0.000607
R-HSA-75205	Dissolution of Fibrin Clot	http://reactome.org/PathwayBrowser/#/R-HSA-75205	13	9	2.42803	3.70671	9.38e-05	0.000607
R-HSA-418990	Adherens junctions interactions	http://reactome.org/PathwayBrowser/#/R-HSA-418990	33	16	6.16346	2.59594	9.52e-05	0.000614
R-HSA-164952	The role of Nef in HIV-1 replication and disease pathogenesis	http://reactome.org/PathwayBrowser/#/R-HSA-164952	27	14	5.04283	2.77622	0.000104	0.000662
R-HSA-354192	Integrin alphaIIb beta3 signaling	http://reactome.org/PathwayBrowser/#/R-HSA-354192	27	14	5.04283	2.77622	0.000104	0.000662
R-HSA-9006921	Integrin signaling	http://reactome.org/PathwayBrowser/#/R-HSA-9006921	27	14	5.04283	2.77622	0.000104	0.000662
R-HSA-391160	Signal regulatory protein family interactions	http://reactome.org/PathwayBrowser/#/R-HSA-391160	16	10	2.98834	3.34633	0.000134	0.000853
R-HSA-196025	Formation of annular gap junctions	http://reactome.org/PathwayBrowser/#/R-HSA-196025	11	8	2.05449	3.89392	0.000141	0.000887
R-HSA-2408517	SeMet incorporation into proteins	http://reactome.org/PathwayBrowser/#/R-HSA-2408517	11	8	2.05449	3.89392	0.000141	0.000887
R-HSA-6802957	Oncogenic MAPK signaling	http://reactome.org/PathwayBrowser/#/R-HSA-6802957	76	28	14.1946	1.97258	0.000144	0.000906
R-HSA-373755	Semaphorin interactions	http://reactome.org/PathwayBrowser/#/R-HSA-373755	65	25	12.1401	2.05928	0.000146	0.000917
R-HSA-166520	Signaling by NTRKs	http://reactome.org/PathwayBrowser/#/R-HSA-166520	99	34	18.4904	1.83879	0.000149	0.000925
R-HSA-70263	Gluconeogenesis	http://reactome.org/PathwayBrowser/#/R-HSA-70263	34	16	6.35023	2.51959	0.000149	0.000925
R-HSA-8948216	Collagen chain trimerization	http://reactome.org/PathwayBrowser/#/R-HSA-8948216	44	19	8.21795	2.31201	0.000153	0.000949
R-HSA-198933	Immunoregulatory interactions between a Lymphoid and a non-Lymphoid cell	http://reactome.org/PathwayBrowser/#/R-HSA-198933	132	42	24.6538	1.70359	0.000189	0.00116396
R-HSA-1247673	Erythrocytes take up oxygen and release carbon dioxide	http://reactome.org/PathwayBrowser/#/R-HSA-1247673	9	7	1.68094	4.16433	0.000198	0.00121551
R-HSA-8963888	Chylomicron assembly	http://reactome.org/PathwayBrowser/#/R-HSA-8963888	9	7	1.68094	4.16433	0.000198	0.00121551
R-HSA-177504	Retrograde neurotrophin signalling	http://reactome.org/PathwayBrowser/#/R-HSA-177504	14	9	2.6148	3.44194	0.000219	0.00133755
R-HSA-77348	Beta oxidation of octanoyl-CoA to hexanoyl-CoA	http://reactome.org/PathwayBrowser/#/R-HSA-77348	5	5	0.933858	5.35413	0.000226	0.00137626
R-HSA-432720	Lysosome Vesicle Biogenesis	http://reactome.org/PathwayBrowser/#/R-HSA-432720	35	16	6.537	2.4476	0.000227	0.00137626
R-HSA-8878171	Transcriptional regulation by RUNX1	http://reactome.org/PathwayBrowser/#/R-HSA-8878171	239	67	44.6384	1.50095	0.000232	0.00139986
R-HSA-187037	Signaling by NTRK1 (TRKA)	http://reactome.org/PathwayBrowser/#/R-HSA-187037	78	28	14.5682	1.922	0.00024	0.00144539
R-HSA-182218	Nef Mediated CD8 Down-regulation	http://reactome.org/PathwayBrowser/#/R-HSA-182218	7	6	1.3074	4.58926	0.000248	0.00148373
R-HSA-420597	Nectin/Necl trans heterodimerization	http://reactome.org/PathwayBrowser/#/R-HSA-420597	7	6	1.3074	4.58926	0.000248	0.00148373
R-HSA-6811436	COPI-independent Golgi-to-ER retrograde traffic	http://reactome.org/PathwayBrowser/#/R-HSA-6811436	49	20	9.15181	2.18536	0.000262	0.00155877
R-HSA-69620	Cell Cycle Checkpoints	http://reactome.org/PathwayBrowser/#/R-HSA-69620	293	79	54.7241	1.44361	0.000265	0.00157524
R-HSA-432142	Platelet sensitization by LDL	http://reactome.org/PathwayBrowser/#/R-HSA-432142	17	10	3.17512	3.14949	0.000272	0.00160722
R-HSA-6802949	Signaling by RAS mutants	http://reactome.org/PathwayBrowser/#/R-HSA-6802949	53	21	9.89889	2.12145	0.000302	0.00177698
R-HSA-8862803	Deregulated CDK5 triggers multiple neurodegenerative pathways in Alzheimer's disease models	http://reactome.org/PathwayBrowser/#/R-HSA-8862803	23	12	4.29575	2.79346	0.000303	0.00177698
R-HSA-8863678	Neurodegenerative Diseases	http://reactome.org/PathwayBrowser/#/R-HSA-8863678	23	12	4.29575	2.79346	0.000303	0.00177698
R-HSA-8856688	Golgi-to-ER retrograde transport	http://reactome.org/PathwayBrowser/#/R-HSA-8856688	131	41	24.4671	1.67572	0.000331	0.00192432
R-HSA-201681	TCF dependent signaling in response to WNT	http://reactome.org/PathwayBrowser/#/R-HSA-201681	233	65	43.5178	1.49364	0.000331	0.00192432
R-HSA-446728	Cell junction organization	http://reactome.org/PathwayBrowser/#/R-HSA-446728	91	31	16.9962	1.82394	0.000337	0.0019527
R-HSA-73817	Purine ribonucleoside monophosphate biosynthesis	http://reactome.org/PathwayBrowser/#/R-HSA-73817	12	8	2.24126	3.56942	0.000352	0.0020301
R-HSA-190873	Gap junction degradation	http://reactome.org/PathwayBrowser/#/R-HSA-190873	12	8	2.24126	3.56942	0.000352	0.0020301
R-HSA-8964043	Plasma lipoprotein clearance	http://reactome.org/PathwayBrowser/#/R-HSA-8964043	33	15	6.16346	2.4337	0.000384	0.00219545
R-HSA-1592389	Activation of Matrix Metalloproteinases	http://reactome.org/PathwayBrowser/#/R-HSA-1592389	33	15	6.16346	2.4337	0.000384	0.00219545
R-HSA-111447	Activation of BAD and translocation to mitochondria	http://reactome.org/PathwayBrowser/#/R-HSA-111447	15	9	2.80157	3.21248	0.000457	0.00259697
R-HSA-8956320	Nucleobase biosynthesis	http://reactome.org/PathwayBrowser/#/R-HSA-8956320	15	9	2.80157	3.21248	0.000457	0.00259697
R-HSA-195258	RHO GTPase Effectors	http://reactome.org/PathwayBrowser/#/R-HSA-195258	316	83	59.0198	1.40631	0.000466	0.00264079
R-HSA-3000170	Syndecan interactions	http://reactome.org/PathwayBrowser/#/R-HSA-3000170	27	13	5.04283	2.57792	0.000471	0.00266014
R-HSA-445144	Signal transduction by L1	http://reactome.org/PathwayBrowser/#/R-HSA-445144	21	11	3.9222	2.80455	0.00052	0.00292925
R-HSA-168898	Toll-like Receptor Cascades	http://reactome.org/PathwayBrowser/#/R-HSA-168898	155	46	28.9496	1.58897	0.000562	0.00315041
R-HSA-5140745	WNT5A-dependent internalization of FZD2, FZD5 and ROR2	http://reactome.org/PathwayBrowser/#/R-HSA-5140745	13	8	2.42803	3.29485	0.000766	0.0042851
R-HSA-391251	Protein folding	http://reactome.org/PathwayBrowser/#/R-HSA-391251	99	32	18.4904	1.73063	0.000776	0.00432325
R-HSA-3656225	Defective CHST6 causes MCDC1	http://reactome.org/PathwayBrowser/#/R-HSA-3656225	8	6	1.49417	4.0156	0.000835	0.00457023
R-HSA-3656243	Defective ST3GAL3 causes MCT12 and EIEE15	http://reactome.org/PathwayBrowser/#/R-HSA-3656243	8	6	1.49417	4.0156	0.000835	0.00457023
R-HSA-450520	HuR (ELAVL1) binds and stabilizes mRNA	http://reactome.org/PathwayBrowser/#/R-HSA-450520	8	6	1.49417	4.0156	0.000835	0.00457023
R-HSA-446388	Regulation of cytoskeletal remodeling and cell spreading by IPP complex components	http://reactome.org/PathwayBrowser/#/R-HSA-446388	8	6	1.49417	4.0156	0.000835	0.00457023
R-HSA-6814122	Cooperation of PDCL (PhLP1) and TRiC/CCT in G-protein beta folding	http://reactome.org/PathwayBrowser/#/R-HSA-6814122	42	17	7.8444	2.16715	0.000836	0.00457023
R-HSA-419037	NCAM1 interactions	http://reactome.org/PathwayBrowser/#/R-HSA-419037	42	17	7.8444	2.16715	0.000836	0.00457023
R-HSA-204005	COPII-mediated vesicle transport	http://reactome.org/PathwayBrowser/#/R-HSA-204005	68	24	12.7005	1.88969	0.000862	0.00469961
R-HSA-5686938	Regulation of TLR by endogenous ligand	http://reactome.org/PathwayBrowser/#/R-HSA-5686938	19	10	3.54866	2.81797	0.000896	0.00485087
R-HSA-8964038	LDL clearance	http://reactome.org/PathwayBrowser/#/R-HSA-8964038	19	10	3.54866	2.81797	0.000896	0.00485087
R-HSA-1222556	ROS, RNS production in phagocytes	http://reactome.org/PathwayBrowser/#/R-HSA-1222556	32	14	5.97669	2.34243	0.000958	0.00517079
R-HSA-975634	Retinoid metabolism and transport	http://reactome.org/PathwayBrowser/#/R-HSA-975634	43	17	8.03118	2.11675	0.00114475	0.00609906
R-HSA-3000484	Scavenging by Class F Receptors	http://reactome.org/PathwayBrowser/#/R-HSA-3000484	6	5	1.12063	4.46178	0.0011471	0.00609906
R-HSA-77288	mitochondrial fatty acid beta-oxidation of unsaturated fatty acids	http://reactome.org/PathwayBrowser/#/R-HSA-77288	6	5	1.12063	4.46178	0.0011471	0.00609906
R-HSA-77346	Beta oxidation of decanoyl-CoA to octanoyl-CoA-CoA	http://reactome.org/PathwayBrowser/#/R-HSA-77346	6	5	1.12063	4.46178	0.0011471	0.00609906
R-HSA-1237112	Methionine salvage pathway	http://reactome.org/PathwayBrowser/#/R-HSA-1237112	6	5	1.12063	4.46178	0.0011471	0.00609906
R-HSA-390466	Chaperonin-mediated protein folding	http://reactome.org/PathwayBrowser/#/R-HSA-390466	93	30	17.3698	1.72714	0.00115734	0.00613459
R-HSA-77387	Insulin receptor recycling	http://reactome.org/PathwayBrowser/#/R-HSA-77387	26	12	4.85606	2.47114	0.00124439	0.00657585
R-HSA-180292	GAB1 signalosome	http://reactome.org/PathwayBrowser/#/R-HSA-180292	11	7	2.05449	3.40718	0.00127785	0.00673209
R-HSA-8956321	Nucleotide salvage	http://reactome.org/PathwayBrowser/#/R-HSA-8956321	23	11	4.29575	2.56067	0.00138208	0.00721521
R-HSA-166208	mTORC1-mediated signalling	http://reactome.org/PathwayBrowser/#/R-HSA-166208	23	11	4.29575	2.56067	0.00138208	0.00721521
R-HSA-389960	Formation of tubulin folding intermediates by CCT/TriC	http://reactome.org/PathwayBrowser/#/R-HSA-389960	23	11	4.29575	2.56067	0.00138208	0.00721521
R-HSA-164938	Nef-mediates down modulation of cell surface receptors by recruiting them to clathrin adapters	http://reactome.org/PathwayBrowser/#/R-HSA-164938	20	10	3.73543	2.67707	0.00149311	0.00767019
R-HSA-3560783	Defective B4GALT7 causes EDS, progeroid type	http://reactome.org/PathwayBrowser/#/R-HSA-3560783	20	10	3.73543	2.67707	0.00149311	0.00767019
R-HSA-3560801	Defective B3GAT3 causes JDSSDHD	http://reactome.org/PathwayBrowser/#/R-HSA-3560801	20	10	3.73543	2.67707	0.00149311	0.00767019
R-HSA-4420332	Defective B3GALT6 causes EDSP2 and SEMDJL1	http://reactome.org/PathwayBrowser/#/R-HSA-4420332	20	10	3.73543	2.67707	0.00149311	0.00767019
R-HSA-2024101	CS/DS degradation	http://reactome.org/PathwayBrowser/#/R-HSA-2024101	14	8	2.6148	3.05951	0.00149586	0.00767019
R-HSA-3371568	Attenuation phase	http://reactome.org/PathwayBrowser/#/R-HSA-3371568	14	8	2.6148	3.05951	0.00149586	0.00767019
R-HSA-2022377	Metabolism of Angiotensinogen to Angiotensins	http://reactome.org/PathwayBrowser/#/R-HSA-2022377	17	9	3.17512	2.83454	0.00154662	0.00790699
R-HSA-3000157	Laminin interactions	http://reactome.org/PathwayBrowser/#/R-HSA-3000157	30	13	5.60315	2.32013	0.00161153	0.00821452
